# Supplementary material for: Molecular epidemiology of a familial cluster of SARS-CoV-2 infection during lockdown period in Sant Kabir Nagar, Uttar Pradesh, India
Source: Epidemiol Infect. 2021 Aug 25;149:e200. doi: 10.1017/S0950268821001989 (PMC8438426; doi:10.1017/S0950268821001989)
Supplement: Supplementary file 1 [file hygsup.zip]

Archive with 2 entries (2 files):
- S0950268821001989sup001.docx
- S0950268821001989sup002.docx
